# Supplementary material for: Certain vs. uncertain actionable secondary findings in a cohort of 500 Lebanese participants: What to report to the patient?
Source: PLoS One. 2025 Jul 18;20(7):e0327471. doi: 10.1371/journal.pone.0327471 (PMC12273981; doi:10.1371/journal.pone.0327471)
Supplement: S1 Table — (XLSX) [file pone.0327471.s004.xlsx]

## Sheet: Suppl. Table S1
Phenotype Category	Genes	Gene MIM	Disease Phenotype	Disorder MIM	Number of Patients	Inheritance
Cancer; Miscellaneous	SMAD4	600993	Juvenile polyposis syndrome; Hereditary hemorrhagic telangiectasia	174900; 175050	2	AD
Cancer	APC	611731	Familial adenomatous polyposis	175100	1	AD
	BRCA2	600185	Hereditary breast and ovarian cancer	612555	1	AD
	MLH1	120436	Lynch syndrome	609310	3	AD
	MSH2	609309	Lynch syndrome	120435	3	AD
	PMS2	600259	Lynch syndrome	614337	2	AD
	RET	164761	Familial medullary thyroid cancer; Multiple endocrine neoplasia type 2A; Multiple endocrine neoplasia type 2B	155240; 171400; 162300	1	AD
	SDHB	185470	Hereditary paraganglioma pheochromocytoma syndrome	115310; 171300	2	AD
	TP53	191170	Li-Fraumeni syndrome	151623	2	AD
	TSC2	191092	Tuberous sclerosis complex	613254	2	AD
	VHL	608537	Von Hippel-Lindau syndrome	193300	2	AD
	PALB2	610355	Hereditary breast cancer	114480	1	AD
	MUTYH	604933	MUTYH-associated polyposis	608456	5	AR
Cardiovascular	LDLR	606945	Familial hypercholesterolemia	143890	8	AD
	DSG2	125671	Arrhythmogenic right ventricular cardiomyopathy	610193	2	AD
	FBN1	134797	Marfan syndrome	154700	1	AD
	KCNH2	152427	Long-QT syndrome type 2	613688	3	AD
	KCNQ1	607542	Long-QT syndrome type 1	192500	2	AD
	LMNA	150330	Dilated cardiomyopathy	115200	5	AD
	MYBPC3	600958	Hypertrophic cardiomyopathy	115197	1	AD
	MYH7	160760	Hypertrophic cardiomyopathy; Dilated cardiomyopathy	192600; 613426	1	AD
	PKP2	602861	Arrhythmogenic right ventricular cardiomyopathy	609040	1	AD
	SCN5A	600163	Long QT syndrome type 3; Brugada syndrome; Dilated cardiomyopathy	603830; 601144; 601154	2	AD
	SMAD3	603109	Loeys-Dietz syndrome	613795	1	AD
	TGFBR2	190182	Loeys-Dietz syndrome	610168	1	AD
	DES	125660	Dliated cardiomyopathy; Myofibrillar myopathy	604765; 601419	1	AD
	FLNC	102565	Dilated cardiomyopathy; Myofibrillar myopathy	617047; 609524	1	AD
	TTN	188840	Dilated cardiomyopathy (truncating variants only)	604145	1	AD
	TRDN	603283	Catecholaminergic polymorphic ventricular tachycardia; Long QT syndrome	615441	2	AR
Metabolic	GAA	606800	Pompe disease	232300	5	AR
	OTC	300461	Ornithine transcarbamylase deficiency	311250	2	XL
Miscellaneous	CACNA1S	114208	Malignant hyperthermia	601887	1	AD
	RYR1	180901	Malignant hyperthermia	145600	3	AD
	ATP7B	606882	Wilson disease	277900	8	AR
	RPE65	180069	RPE65-related retinopathy	204100; 613794	2	AR
	HFE	613609	Hereditary hemochromatosis (c.845G>A; p.C282Y homozygotes only)	235200	123	AR
